# Supplementary material for: Transcription Factor VvbHLH137 Positively Regulates Anthocyanin Accumulation in Grape (Vitis vinifera)
Source: Plants (Basel). 2025 Mar 11;14(6):871. doi: 10.3390/plants14060871 (PMC11946382; doi:10.3390/plants14060871)
Supplement: Supplementary file 1 [file plants-14-00871-s001.zip]

Archive with 6 entries (6 files):
- Figure S1-S2. GO and KEGG Enrichment analysis in the transcriptome.pdf
- Figure S3. qRT-PCR validation of the 12 genes related to anthocyanin biosynthesis in the transcriptome.pdf
- Figure S4. auto-activation of VvbHLH137.tif
- Table S1. Statistics of the detected substances in the Moldova grape peel of three states.pdf
- Table S2. Basic information on transcriptome sequencing.pdf
- Table S3. Primer summary information.pdf
